# Supplementary material for: Identification of Breast Cancer Stem Cell Related Genes Using Functional Cellular Assays Combined With Single-Cell RNA Sequencing in MDA-MB-231 Cells
Source: Front Genet. 2019 May 22;10:500. doi: 10.3389/fgene.2019.00500 (PMC6541172; doi:10.3389/fgene.2019.00500)
Supplement: Supplementary file 1 [file Table_1.xlsx]

## Sheet: Cluster A vs B
Table S1. Genes significantly regulated between cluster A and cluster B (adjusted p-value below 0.05)
	Average normalized expression
Gene	Cluster A	Cluster B	Cluster C
ABCB6	0.260556	15.7857	6.89189
ABHD15	0.1	44.8024	20.0725
ANLN	38.4947	181.574	264.841
APOBEC3B	1.1577	73.8134	79.0326
ARNTL2	0.1	20.4801	22.8519
ASF1B	40.0665	239.743	109.125
BHLHB9	36.0564	0.1	18.6823
BIRC5	118.549	667.428	564.641
BUB1	6.3104	135.348	313.448
CCNB1	98.6988	785.355	1325.08
CCNB2	16.9113	291.225	373.246
CD274	0.365451	33.224	33.4247
CDC20	40.1563	256.208	453.381
CDKN3	35.0362	259.378	372.048
CENPA	0.1	5.60729	10.1139
CENPF	36.1798	335.058	345.021
CENPN	40.5684	252.057	250.516
CENPW	16.2178	108.28	78.7329
CEP55	0.867652	72.3835	102.814
CHAC2	0.705144	33.4577	11.3414
CRTC1	8.72774	0.440399	0.612286
DHODH	0.143802	24.233	42.4559
DLGAP5	19.8196	182.116	530.371
DOK1	0.316751	12.8723	18.312
E2F8	0.1	22.3405	16.8534
EDN1	17.6351	0.170011	31.0608
EIF2AK3	0.1	19.8702	4.41319
ERI2	0.1	25.974	35.9501
FAM110B	0.168745	13.4356	4.03167
FEN1	49.3616	316.206	205.478
FEZF1	0.136082	13.9003	16.9487
GAS2L3	0.266731	32.0728	10.6031
GCDH	0.506729	28.0657	29.3429
H2AFZ	2261.11	4647.87	4224.31
HIST1H4C	332.702	1115.37	754.577
HJURP	16.8293	187.722	332.073
HMGN2	557.24	1540.66	1225.64
HMMR	0.1	20.6194	14.8478
HS3ST3B1	0.162038	17.9707	22.3892
KDELC1	0.121196	16.0655	8.64405
KIF15	0.155668	66.4427	72.2914
KIF18B	0.417754	29.8683	23.8391
KIF20A	0.1	109.226	170.347
KIF2C	21.574	206.122	187.741
KIF4A	0.244285	92.0292	54.5764
KIF4B	0.1	2.94784	1.35159
LEPR	54.8354	0.983796	13.5543
LGALS3	1824.35	904.583	453.674
LIN9	0.1	10.9979	0.511784
LRIG1	0.13144	22.1269	9.43822
LYPD6	0.32925	17.9148	18.448
MALAT1	14255.6	4252.09	3788.47
MAPRE3	0.1	8.34054	6.76539
MARK1	0.1	7.23704	3.15135
MELK	36.0334	174.973	146.327
MKI67	51.2538	240.564	164.408
MMP11	38.3515	0.236724	17.2665
NCAPG	42.8385	180.613	116.248
NCAPH	5.56974	88.4586	60.258
NEAT1	1361.22	367.567	513.758
NEIL3	0.1	30.7098	7.99963
NEK2	0.1	42.8674	124.29
NOX5	0.1	39.8626	5.75895
NUF2	5.55385	92.5811	185.07
NUSAP1	69.4075	440.504	394.916
OIP5	4.7994	52.3377	38.3325
ORC6	1.53452	78.6853	96.4997
PASK	0.1	19.961	3.1418
PBK	1.9985	166.05	176.173
PBX4	0.227229	13.3196	3.2435
PDF	0.1	11.4313	3.60309
PHF7	26.1695	0.283923	21.5242
PKN3	0.462435	16.166	10.2959
PRC1	57.894	309.564	405.151
PTTG1	106.077	622.046	775.926
PUS7	0.1	16.6763	36.2824
RAB11FIP2	0.275597	19.4705	9.5984
RACGAP1	2.68909	87.5897	40.1954
RAD9A	0.595084	38.6689	11.7121
REL	0.119614	9.79303	4.30762
RP9P	0.128794	9.02975	0.249843
RRM2	37.7437	368.811	291.346
RTKN2	0.1	10.3263	10.2483
SGTB	0.361795	14.0566	6.04164
SHCBP1	8.3827	118.833	51.6923
SMC2	23.892	150.783	126.395
SPAG5	0.1	30.8599	76.7958
SPC24	6.45368	63.9686	38.1836
SPDL1	36.4077	144.733	156.48
STMN1	413	1190.86	1113.87
TANGO6	0.597716	23.1652	20.6146
TFPI2	0.169926	9.69461	15.5545
TIGD2	0.121196	26.4123	2.7171
TK1	73.812	525.449	322.12
TOP2A	109.006	601.193	430.121
TPX2	66.3854	355.183	474.359
TRIP13	0.148673	31.3869	23.9887
TTK	0.524783	75.394	46.3837
TUBA1B	716.689	2013.87	2179.21
UBE2C	119.686	759.491	485.606
WDR62	0.1	8.34254	6.65887
ZNF566	0.257265	17.8245	9.30055
ZWINT	284.122	1123.89	675.87

## Sheet: Cluster B vs C
Table S1. Genes significantly regulated between cluster B and cluster C (adjusted p-value below 0.05)
	Average normalized expression
Gene	Cluster A	Cluster B	Cluster C
ABCA1	12.8373	0.133226	14.5466
ACOX2	115.021	244.265	66.6349
ADAMTS6	7.59655	0.1	207.721
AGR2	65.1841	136.172	37.6092
AHCY	87.4434	108.054	264.678
ANKRD1	32.7542	8.12061	234.923
ANKRD12	241.804	148.46	284.316
ANXA11	135.932	104.717	43.5695
AOX1	1.10033	6.71616	68.053
ARPC4	307.42	411.154	230.404
ARRB1	5.63656	44.1919	0.167263
ATP6V0E1	836.277	835.986	417.803
AXL	1082.05	1454.37	3040.45
BEX2	6.51896	0.1	18.834
BHLHB9	36.0564	0.1	18.6823
BTBD19	13.396	17.1153	0.430593
C1orf216	25.421	23.7572	0.468629
CA12	25.2719	28.9583	0.1
CALM2	4094.33	4014.84	3551.5
CAMK1D	53.693	56.8514	3.41213
CAPN2	2049.13	2087.08	726.004
CD59	1860.55	2397.53	1042.41
CD63	1705.66	1309.46	778.402
CD96	21.0387	31.7372	0.1
CDCA7L	79.1289	49.7752	224.398
CDKN1C	4.18614	0.20369	9.36866
CLU	271.775	373.957	140.884
COL18A1	74.3546	48.3794	5.63917
COL6A1	1082.73	762.457	146.704
CPS1	17.8918	12.3744	0.41193
CRADD	39.3159	25.3698	99.1591
CST3	403.453	362.47	134.617
CTGF	887.488	363.161	2959.48
CTNNAL1	110.991	290.563	644.192
CYR61	846.337	199.615	1423.47
DAGLB	23.927	22.1919	103.295
DDIT3	73.74	40.3024	196.481
DISP2	8.6535	17.1231	0.244762
DKK1	241.735	231.55	1112.48
DLC1	102.244	59.6479	285.212
DNAJB6	368.525	296.035	651.509
DNTTIP1	375.687	457.216	149.222
DST	1402.85	1071.17	569.691
DSTN	1691.5	1045.43	459.046
DUS4L	12.8647	0.263609	22.8534
DUSP1	510.604	268.098	1356.98
DUSP6	1577.21	1273.68	587.209
EDN1	17.6351	0.170011	31.0608
EIF1	1694.79	1411.02	2185.76
EIF5	635.563	765.601	410.957
EMP1	727.315	630.15	295.364
EMP3	740.113	829.979	534.379
EREG	110.224	132.583	43.8208
F13A1	23.696	33.8184	0.1
FBP1	0.903088	24.0998	101.539
FCHO1	25.7989	1.60657	37.4831
FDPS	749.852	990.897	534.245
FIBP	326.142	449.297	222.393
FKBP9	129.448	36.2974	223.483
FLVCR1	10.9459	14.0445	0.1
FN1	6786.02	10540.8	645.869
FTH1	2982.01	2567.59	1636.41
FUT11	3.70383	17.4806	0.384963
GADD45B	39.0698	47.6363	196.827
GALNT10	416.574	306.621	87.9212
GNAS	1629.34	1226.3	663.144
GPRC5A	140.055	138.038	409.61
GSN	839.343	743.438	239.318
GSTM3	907.321	967.629	529.846
HMGCS1	44.7942	51.8782	18.8691
HSP90AB1	2587.61	3058.64	5547.8
HSPA5	1979.96	1405	2456.4
IDUA	7.79872	6.5965	0.1
IGFBP4	1723.47	1790.75	573.587
ITFG2	14.3538	21.622	0.664997
KYNU	105.123	144.804	28.6042
LGALS3	1824.35	904.583	453.674
LGALS3BP	482.57	438.709	113.01
LIMA1	97.8512	115.96	438.294
LMNA	2113.11	2547.04	1143.43
LPCAT1	53.2236	144.704	30.4043
LRRC34	26.5813	9.41762	0.121224
MAP3K14-AS1	4.99081	0.314551	6.72411
MARCKSL1	574.298	254.659	63.422
MEA1	290.251	476.674	282.806
MGLL	74.1724	49.3198	256.86
MLPH	230.027	259.536	76.7899
MMP11	38.3515	0.236724	17.2665
MORC4	184.671	219.327	64.1566
MPP4	0.1	4.02484	70.1848
MT2A	739.379	838.386	464.082
MYC	327.4	143.582	826.946
MYL6	2439.03	2509.18	1684.85
NDRG1	709.539	429.433	183.282
NET1	309.597	272.56	25.1843
NMRK1	17.4418	22.4552	0.819813
NQO1	3475.55	2696.57	917.425
OSR1	39.7813	63.2217	2.16182
PABPC1	924.259	784.548	1550.03
PCOLCE	4.46644	0.138758	9.3269
PDP1	83.9097	14.9237	113.529
PHF7	26.1695	0.283923	21.5242
PHLDA2	1190.94	962.826	441.176
PHYHD1	107.758	107.798	17.1862
PIGM	28.821	21.7334	0.239502
PKM	6108.28	6244.75	3921.78
PLEKHA2	13.6614	24.5884	0.34673
PLEKHA8P1	10.4778	8.06669	0.207155
PLK2	325.482	150.6	753.881
PRMT5	176.392	176.463	403.176
PRSS23	2237.31	2140.06	898.059
PSAT1	233.589	215.019	538.877
PTPRF	93.6804	45.4334	161.589
PTPRJ	53.0356	62.1521	3.77697
PXDN	553.935	454.067	153.042
PYGB	512.15	513.032	182.403
RAD54L2	37.6606	26.7954	0.1
RBM45	8.20118	35.7033	0.30904
RIMS2	0.1	2.19678	43.8241
RND3	77.9823	25.8932	271.411
ROR1	74.6151	38.7435	2.77977
RP9P	0.128794	9.02975	0.249843
RPL27	475.914	562.91	986.493
RPL31	1435.35	1241.35	1903.93
RPL8	2717.52	2774.53	4268.18
RPLP0	3026.3	3363.01	5601.9
RPS19	1706.2	1644.58	2886.07
RPS24	1140.53	1274.35	1971.17
RPS3A	925.294	856.769	1410.25
RPS6	1385.53	1145.46	2103.02
S100A10	1787.31	1732.66	1107.67
S100A16	1545.28	1690.37	972.37
S100A3	89.8756	101.653	45.369
S100A4	488.98	625.836	72.0428
S100A6	4568.1	4081.02	2320.84
SARS	879.308	1037.21	1647.87
SERPINE1	144.456	119.384	583.949
SERPINF1	57.4633	43.5462	0.535775
SGK1	16.1565	8.23357	132.957
SH3BGRL3	1300.85	1462.91	713.293
SH3PXD2A	68.2441	96.2819	8.13199
SH3PXD2B	3.48163	19.417	0.124034
SLC20A1	1619.41	1641.52	818.949
SLC25A27	9.64166	15.2431	0.307539
SLC9A3R2	441.543	417.265	130.784
SLCO4A1	729.393	723.444	216.871
SMARCAL1	49.7257	9.9029	91.7604
SNAI1	5.29561	0.1	14.7314
SNAPC1	118.991	120.19	544.116
SOD3	1.09495	18.3084	0.195202
SORL1	88.6597	79.8779	13.0993
SRGN	504.391	464.013	789.122
SRSF3	471.385	822.747	376.219
SRSF6	548.261	615.77	267.141
SUOX	9.0512	28.3718	0.1
SYNJ2	684.744	674.935	178.586
SYTL2	33.9589	20.3409	0.1
TALDO1	1130.25	1412.89	903.665
TAPT1	14.0481	10.7216	0.133631
TBC1D14	1.8079	0.1	20.8817
TGFBR2	1304	988.32	451.391
TGM2	82.7961	26.9635	194.569
TIMP1	1799.33	1166.52	740.5
TOX	2.12309	0.913914	31.4786
TRIB2	117.618	111.734	25.8642
TRIM66	4.68425	19.4538	0.179624
TRIM68	62.5177	11.6951	0.1
TSC22D1	3552.32	3416.02	1367.99
TUSC1	0.608237	12.558	0.1
WWTR1	453.447	387.866	163.055
ZBTB47	14.3169	5.6483	0.327856
ZDHHC14	3.40026	8.62598	0.142655
ZKSCAN2	0.877168	18.4884	0.557905
ZNF143	18.7301	41.9413	119.488
ZNF512B	5.79147	8.87769	0.362458
ZNF529	6.26158	0.558859	11.6506

## Sheet: Cluster A vs C
Table S1. Genes significantly regulated between cluster A and cluster C (adjusted p-value below 0.05)
	Average normalized expression
Gene	Cluster A	Cluster B	Cluster C
ABCC3	101.969	67.6155	24.1811
ABR	222.223	179.838	52.8494
ACADVL	402.718	292.291	143.569
ACER3	0.1	4.39831	5.18501
ADAMTS6	7.59655	0.1	207.721
AMIGO2	266.389	147.734	104.887
ANKH	185.495	115.8	26.8715
ANKRD1	32.7542	8.12061	234.923
ANLN	38.4947	181.574	264.841
ANP32B	128.4	280.409	449.615
ANXA11	135.932	104.717	43.5695
AOX1	1.10033	6.71616	68.053
APOBEC3B	1.1577	73.8134	79.0326
ARL6IP5	708.744	331.987	244.1
ARNTL2	0.1	20.4801	22.8519
ARPC5	691.232	549.087	340.883
ASNS	36.5377	96.1445	265.172
ATP5B	1260.59	1500.92	2097.86
ATP6V0E1	836.277	835.986	417.803
AUNIP	0.1	13.6275	14.7399
AURKB	17.8731	64.7029	91.6795
AXL	1082.05	1454.37	3040.45
B4GALNT3	48.2599	5.8717	2.38811
BIRC5	118.549	667.428	564.641
BTBD19	13.396	17.1153	0.430593
BUB1	6.3104	135.348	313.448
BUB1B	3.02258	45.8007	112.23
C11orf71	0.1	9.97525	10.4224
C16orf74	0.1	11.1797	10.083
C3orf52	0.563084	7.67111	30.4063
CABLES1	22.238	1.81043	0.150176
CALM2	4094.33	4014.84	3551.5
CAPN2	2049.13	2087.08	726.004
CAPNS1	306.583	260.525	123.593
CCNB1	98.6988	785.355	1325.08
CCNB2	16.9113	291.225	373.246
CD274	0.365451	33.224	33.4247
CD58	491.809	407.755	281.494
CD59	1860.55	2397.53	1042.41
CD63	1705.66	1309.46	778.402
CD81	416.298	184.119	107.349
CD96	21.0387	31.7372	0.1
CDC20	40.1563	256.208	453.381
CDC42EP3	755.857	644.563	361.8
CDK1	56.3744	338.07	190.233
CDKN3	35.0362	259.378	372.048
CENPA	0.1	5.60729	10.1139
CENPF	36.1798	335.058	345.021
CENPM	6.50163	73.996	75.0581
CENPN	40.5684	252.057	250.516
CEP55	0.867652	72.3835	102.814
CHPF2	74.9157	54.6017	17.1645
CIT	17.3535	89.5608	75.1666
COL18A1	74.3546	48.3794	5.63917
COL6A1	1082.73	762.457	146.704
CROT	26.3652	12.0518	1.41659
CRTC1	8.72774	0.440399	0.612286
CSE1L	279.065	707.077	969.789
CSF1	227.054	156.111	73.2706
CST3	403.453	362.47	134.617
CTGF	887.488	363.161	2959.48
CTNNAL1	110.991	290.563	644.192
CTSD	623.705	437.247	276.39
DBF4B	0.27174	15.0088	18.9216
DDX17	190.535	135.312	38.7467
DHODH	0.143802	24.233	42.4559
DIAPH3	9.09317	58.9493	68.3471
DKK1	241.735	231.55	1112.48
DLGAP5	19.8196	182.116	530.371
DOK1	0.316751	12.8723	18.312
DSCC1	0.674994	44.367	48.1245
DST	1402.85	1071.17	569.691
DSTN	1691.5	1045.43	459.046
DUSP6	1577.21	1273.68	587.209
E2F8	0.1	22.3405	16.8534
EIF3M	506.466	618.81	950.98
EMP1	727.315	630.15	295.364
ERI2	0.1	25.974	35.9501
ETV1	447.288	206.73	108.78
EXOSC2	5.94714	67.8501	59.916
FBP1	0.903088	24.0998	101.539
FEZF1	0.136082	13.9003	16.9487
FN1	6786.02	10540.8	645.869
FOXP1	207.333	189.697	66.8862
FTH1	2982.01	2567.59	1636.41
GADD45B	39.0698	47.6363	196.827
GALNT10	416.574	306.621	87.9212
GALNT5	167.041	112.428	26.7344
GART	39.5493	99.1072	258.558
GAS2L3	0.266731	32.0728	10.6031
GCDH	0.506729	28.0657	29.3429
GLI2	12.0433	5.31396	0.132708
GMPS	33.5155	109.918	214.153
GNAS	1629.34	1226.3	663.144
GRAMD1C	0.29136	4.96996	21.2939
GRN	1255.73	818.626	660.959
GS1-124K5.4	0.208245	0.872152	15.0772
GSN	839.343	743.438	239.318
GSTA4	123.133	41.3206	7.26241
GUCY1B3	0.1	4.10166	29.92
H2AFZ	2261.11	4647.87	4224.31
HIST1H2BC	57.4222	17.7284	1.55768
HMGA1	1205.23	1459.57	2222.8
HMGA2	172.597	107.451	29.0751
HMGB2	42.0097	208.298	388.846
HMGN2	557.24	1540.66	1225.64
HMMR	0.1	20.6194	14.8478
HPS5	0.217978	15.6234	29.6237
HS3ST3B1	0.162038	17.9707	22.3892
HSP90AB1	2587.61	3058.64	5547.8
HSPA4	106.989	182.249	429.707
HSPD1	377.755	613.368	957.349
ICK	76.1556	65.3119	22.0699
IFITM3	1125.54	649.287	523.316
IGFBP4	1723.47	1790.75	573.587
IKZF5	15.3463	39.057	57.9074
IRF2BPL	49.4685	31.2086	12.0454
ITGA3	440.25	360.09	227.122
KIF14	2.49373	45.5969	48.5508
KIF15	0.155668	66.4427	72.2914
KIF18B	0.417754	29.8683	23.8391
KIF20A	0.1	109.226	170.347
KIF22	74.9694	122.337	325.005
KIF2C	21.574	206.122	187.741
KIF4A	0.244285	92.0292	54.5764
KTN1-AS1	0.1	1.82155	5.88841
LAMA5	174.13	160.522	61.516
LGALS3	1824.35	904.583	453.674
LGALS3BP	482.57	438.709	113.01
LIMA1	97.8512	115.96	438.294
LMNA	2113.11	2547.04	1143.43
LMNB1	0.129495	3.29348	13.9865
LPIN2	545.197	529.204	221.788
LRIG1	0.13144	22.1269	9.43822
LRP12	82.2767	73.8371	11.8599
MAD2L1	49.2512	183.914	243.15
MAGI1	273.624	142.521	81.913
MALAT1	14255.6	4252.09	3788.47
MARCKSL1	574.298	254.659	63.422
MFSD2A	0.647213	6.5251	26.7091
MGLL	74.1724	49.3198	256.86
MICU3	9.99574	2.11862	0.129862
MPP4	0.1	4.02484	70.1848
MYH15	9.45392	6.13343	0.1
MYH9	1056.34	559.082	416.166
MYPOP	4.06934	1.38001	0.1
NAB1	66.3173	28.1753	4.17029
NAF1	0.25775	1.6005	21.2388
NAV2	0.448335	4.16591	21.5704
NBPF3	0.145136	5.99465	19.7442
NCAPD2	19.9921	114.333	223.116
NDRG1	709.539	429.433	183.282
NDST2	28.6473	8.84807	0.829613
NEAT1	1361.22	367.567	513.758
NEK2	0.1	42.8674	124.29
NET1	309.597	272.56	25.1843
NOV	24.782	3.62941	0.133631
NPAS2	138.801	85.9635	27.138
NPM1	1225.64	1283.93	2111.3
NQO1	3475.55	2696.57	917.425
NT5E	1187.37	1003.39	578.59
NUF2	5.55385	92.5811	185.07
NUSAP1	69.4075	440.504	394.916
ORC6	1.53452	78.6853	96.4997
OSGIN1	9.28975	52.6213	87.4566
P4HTM	121.89	62.2321	14.2475
PAICS	181.987	299.044	471.145
PARD3B	54.5939	13.0578	0.948107
PARP8	37.9784	13.3225	1.69398
PBK	1.9985	166.05	176.173
PCID2	33.4847	111.081	212.962
PECR	0.220755	15.3146	26.2772
PELI1	0.420523	11.2211	9.84432
PHC2	161.524	90.8371	33.6766
PHLDA2	1190.94	962.826	441.176
PKM	6108.28	6244.75	3921.78
PLK1	10.1203	165.74	218.354
PRC1	57.894	309.564	405.151
PRCD	0.1	2.93932	23.0943
PRSS23	2237.31	2140.06	898.059
PSME1	550.006	551.773	306.897
PTTG1	106.077	622.046	775.926
PUS7	0.1	16.6763	36.2824
PYGB	512.15	513.032	182.403
RAB11FIP2	0.275597	19.4705	9.5984
RAD54L2	37.6606	26.7954	0.1
RAD9A	0.595084	38.6689	11.7121
RDH10	155.86	92.2975	24.0611
RIMS2	0.1	2.19678	43.8241
ROR1	74.6151	38.7435	2.77977
RPA3	137.937	269.583	427.676
RPL27	475.914	562.91	986.493
RPLP0	3026.3	3363.01	5601.9
RPS19	1706.2	1644.58	2886.07
RPS24	1140.53	1274.35	1971.17
RPS3	1587.48	1937.32	2526.22
RRM1	76.6466	343.316	396.699
RRM2	37.7437	368.811	291.346
RTKN2	0.1	10.3263	10.2483
S100A16	1545.28	1690.37	972.37
S100A4	488.98	625.836	72.0428
S100A6	4568.1	4081.02	2320.84
SARS	879.308	1037.21	1647.87
SDHA	151.591	266.526	506.841
SERPINF1	57.4633	43.5462	0.535775
SGK1	16.1565	8.23357	132.957
SH3BGRL	284.314	177.528	74.7251
SH3BGRL2	55.8705	18.3347	2.3324
SH3BGRL3	1300.85	1462.91	713.293
SLC20A1	1619.41	1641.52	818.949
SLC25A5	595.126	930.005	1343.17
SLC3A2	680.668	1200.8	1367.9
SLC9A3R2	441.543	417.265	130.784
SLCO4A1	729.393	723.444	216.871
SLFN5	75.5947	23.4264	1.39714
SNAPC1	118.991	120.19	544.116
SNX3	506.371	327.423	214.691
SOCS6	0.176782	1.51438	17.0095
SORL1	88.6597	79.8779	13.0993
SPAG5	0.1	30.8599	76.7958
SPDEF	55.6025	16.0471	2.48776
SPDL1	36.4077	144.733	156.48
SPRY2	203.481	127.14	83.9148
SRP14	2693.1	1904.74	1590.56
STMN1	413	1190.86	1113.87
SULT1C2	26.7772	3.25342	0.1
SUPV3L1	4.37332	44.8641	96.6976
SYNJ2	684.744	674.935	178.586
SYTL2	33.9589	20.3409	0.1
TAGLN2	636.469	446.139	274.617
TANGO6	0.597716	23.1652	20.6146
TGFBI	212.054	184.326	475.598
TGFBR2	1304	988.32	451.391
THAP2	0.1	1.81251	23.9922
TIMP1	1799.33	1166.52	740.5
TIMP2	492.037	307.721	215.538
TK1	73.812	525.449	322.12
TMEM131	295.053	219.547	62.254
TMEM60	8.8472	47.4414	72.3241
TOX	2.12309	0.913914	31.4786
TPP1	502.958	323.216	227.823
TPX2	66.3854	355.183	474.359
TRIM68	62.5177	11.6951	0.1
TRIP13	0.148673	31.3869	23.9887
TROAP	3.80608	34.1124	51.2229
TSC22D1	3552.32	3416.02	1367.99
TTK	0.524783	75.394	46.3837
TUBA1A	1293.85	896.189	471.27
TUBA1B	716.689	2013.87	2179.21
TYMS	166.773	477.55	552.704
VIM	6317.84	5383.89	3989
WWC2	0.422974	3.52975	12.6842
WWTR1	453.447	387.866	163.055
XRCC6	527.197	818.737	1047.32
ZFAND5	511.449	309.519	140.941
ZNF143	18.7301	41.9413	119.488
ZNF165	0.1	1.22687	29.0059
ZNF674-AS1	0.202791	21.7904	19.2102
